# Supplementary material for: Analysis and Comparison of New-Born Calf Standing and Lying Time Based on Deep Learning
Source: Animals (Basel). 2024 Apr 29;14(9):1324. doi: 10.3390/ani14091324 (PMC11083583; doi:10.3390/ani14091324)
Supplement: Supplementary file 1 [file animals-14-01324-s001.zip]

Archive with 1 entries (1 files):
- animals-2985220-supplementary.pdf
